# Supplementary material for: Enzymatically Driven Mineralization of a Calcium–Polyphosphate Bleaching Gel
Source: Bioengineering (Basel). 2024 Jan 16;11(1):83. doi: 10.3390/bioengineering11010083 (PMC10813067; doi:10.3390/bioengineering11010083)
Supplement: Supplementary file 1 [file bioengineering-11-00083-s001.zip]

Archive with 1 entries (1 files):
- bioengineering-2785701-supplementary.pdf
